# Supplementary material for: Radiomics in sporadic microsatellite instable, mismatch repair deficient and Lynch syndrome-associated pancreatic ductal adenocarcinoma: a pilot study
Source: Front Oncol. 2026 Feb 20;15:1584167. doi: 10.3389/fonc.2025.1584167 (PMC12962943; doi:10.3389/fonc.2025.1584167)
Supplement: Supplementary file 2 [file Table2.xlsx]

## Sheet: Sheet1
Tumor	Texture	p-value	p<0.05		Pancreas	Texture	p-value	p<0.05
	GLCM1	0.737666	0			GLCM1	0.0589294	0		156 correlated features from pancreas
	GLCM2	0.911102	0			GLCM2	0.00969499	1
	GLCM3	0.837815	0			GLCM3	0.0507192	0
	GLCM4	0.628521	0			GLCM4	0.136581	0
	GLCM5	0.808854	0			GLCM5	0.0144066	1
	GLCM6	0.744696	0			GLCM6	0.737666	0
	GLCM7	0.648463	0			GLCM7	0.219397	0
	GLCM8	0.896363	0			GLCM8	0.165655	0
	GLCM9	0.970313	0			GLCM9	0.0589294	0
	GLCM10	0.730659	0			GLCM10	0.00697217	1
	GLCM11	0.992577	0			GLCM11	0.0113836	1
	GLCM12	0.918483	0			GLCM12	0.000284991	1
	GLCM13	0.794468	0			GLCM13	0.171408	0
	GLCM14	0.859684	0			GLCM14	0.026804	1
	GLCM15	0.911102	0			GLCM15	0.00969499	1
	GLCM16	0.911102	0			GLCM16	0.661901	0
	GLCM17	0.911102	0			GLCM17	0.709773	0
	GLCM18	0.576679	0			GLCM18	0.0552848	0
	GLCM19	0.737666	0			GLCM19	0.0589294	0
	RLM1	0.689102	0			RLM1	0.866998	0
	RLM2	0.773021	0			RLM2	0.874324	0
	RLM3	0.0237666	1			RLM3	0.392014	0
	RLM4	0.122638	0			RLM4	0.00132785	1
	RLM5	0.928697	0			RLM5	0.0223623	1
	RLM6	0.88166	0			RLM6	0.0185765	1
	RLM7	0.823304	0			RLM7	0.0323606	1
	RLM8	0.648463	0			RLM8	0.451073	0
	RLM9	0.00869682	1			RLM9	0.0627714	0
	RLM10	0.859684	0			RLM10	0.192723	0
	RLM11	0.022638	1			RLM11	0.0668182	0
	IH1	0.737666	0			IH1	0.751747	0
	IH2	0.595883	0			IH2	0.118034	0
	IH3	0.418256	0			IH3	0.122474	0
	IH4	0.337904	0			IH4	0.628521	0
	IH5	0.845092	0			IH5	0.109533	0
	LBP1	0.101524	0			LBP1	0.00282102	1
	LBP2	0.405006	0			LBP2	0.702858	0
	LBP3	0.835731	0			LBP3	0.239951	0
	LBP4	0.399774	0			LBP4	0.0363121	1
	LBP5	0.342613	0			LBP5	0.557772	0
	LBP6	0.0939856	0			LBP6	0.00358911	1
	LBP7	0.49407	0			LBP7	0.17434	0
	LBP8	0.862493	0			LBP8	0.61527	0
	LBP9	0.734159	0			LBP9	0.445503	0
	LBP10	0.655163	0			LBP10	0.32402	0
	LBP11	0.237358	0			LBP11	0.459497	0
	LBP12	0.127044	0			LBP12	0.866998	0
	LBP13	0.497007	0			LBP13	0.473735	0
	LBP14	0.794467	0			LBP14	0.376757	0
	LBP15	0.689081	0			LBP15	0.418239	0
	LBP16	0.479499	0			LBP16	0.284634	0
	LBP17	0.723751	0			LBP17	0.438665	0
	LBP18	0.638457	0			LBP18	0.473738	0
	LBP19	0.451072	0			LBP19	0.529986	0
	LBP20	0.773021	0			LBP20	0.0958285	0
	LBP21	0.479499	0			LBP21	0.107486	0
	LBP22	0.892683	0			LBP22	0.689102	0
	LBP23	0.209098	0			LBP23	0.412926	0
	LBP24	0.162832	0			LBP24	0.212493	0
	LBP25	0.925871	0			LBP25	0.830553	0
	LBP26	0.896363	0			LBP26	0.342613	0
	LBP27	0.551537	0			LBP27	0.118034	0
	LBP28	0.985154	0			LBP28	0.539171	0
	LBP29	0.0384052	1			LBP29	0.682031	0
	LBP30	0.328233	0			LBP30	0.271647	0
	LBP31	0.310507	0			LBP31	0.545335	0
	LBP32	0.621931	0			LBP32	0.00454354	1
	LBP33	0.4795	0			LBP33	0.00737184	1
	LBP34	0.491136	0			LBP34	0.0113836	1
	LBP35	0.168513	0			LBP35	0.026171	1
	LBP36	0.127043	0			LBP36	0.230054	0
	LBP37	0.794467	0			LBP37	0.186442	0
	LBP38	0.830551	0			LBP38	0.0249427	1
	LBP39	0.595883	0			LBP39	0.00454354	1
	LBP40	0.988865	0			LBP40	0.000519673	1
	LBP41	0.0294635	1			LBP41	0.0195249	1
	LBP42	0.6676	0			LBP42	0.0708579	0
	LBP43	0.222908	0			LBP43	0.621932	0
	LBP44	0.925871	0			LBP44	0.297388	0
	LBP45	0.856031	0			LBP45	0.0195271	1
	LBP46	0.966604	0			LBP46	0.407635	0
	LBP47	0.0454598	1			LBP47	0.310514	0
	LBP48	0.866998	0			LBP48	0.787301	0
	LBP49	0.794467	0			LBP49	0.520886	0
	LBP50	0.695966	0			LBP50	0.465163	0
	LBP51	0.663313	0			LBP51	0.538936	0
	LBP52	0.955482	0			LBP52	0.268216	0
	LBP53	0.88166	0			LBP53	0.648463	0
	LBP54	0.149267	0			LBP54	0.545337	0
	LBP55	0.451057	0			LBP55	0.889007	0
	LBP56	0.100547	0			LBP56	0.150262	0
	LBP57	0.319476	0			LBP57	0.702858	0
	LBP58	0.00481536	1			LBP58	0.576676	0
	LBP59	0.00495694	1			LBP59	0.520887	0
	LBP60	0.101524	0			LBP60	0.00282102	1
	LBP61	0.149266	0			LBP61	0.608846	0
	LBP62	0.14666	0			LBP62	0.141552	0
	LBP63	0.381801	0			LBP63	0.0129848	1
	LBP64	0.268214	0			LBP64	0.0274496	1
	LBP65	0.352162	0			LBP65	0.025551	1
	LBP66	0.256337	0			LBP66	0.149267	0
	LBP67	0.0496285	1			LBP67	0.456681	0
	LBP68	0.00481536	1			LBP68	0.576676	0
	LBP69	0.00495694	1			LBP69	0.520887	0
	LBP70	0.0710773	0			LBP70	0.0011283	1
	LBP71	0.468014	0			LBP71	0.00318413	1
	LBP72	0.456681	0			LBP72	0.00328132	1
	LBP73	0.385809	0			LBP73	0.84718	0
	LBP74	0.356998	0			LBP74	0.00299756	1
	LBP75	0.0105092	1			LBP75	0.00194671	1
	LBP76	0.00800994	1			LBP76	0.00369773	1
	LBP77	0.314976	0			LBP77	0.628516	0
	LBP78	0.101524	0			LBP78	0.00220578	1
	LBP79	0.101524	0			LBP79	0.00404095	1
	LBP80	0.0696335	0			LBP80	0.00213821	1
	LBP81	0.127044	0			LBP81	0.52694	0
	LBP82	0.0860521	0			LBP82	0.00467773	1
	LBP83	0.0802636	0			LBP83	0.00194671	1
	LBP84	0.136581	0			LBP84	0.00200872	1
	LBP85	0.0958285	0			LBP85	0.00182793	1
	LBP86	0.168513	0			LBP86	0.00207254	1
	LBP87	0.730659	0			LBP87	0.508877	0
	LBP88	0.423626	0			LBP88	0.451073	0
	LBP89	0.297388	0			LBP89	0.977732	0
	LBP90	0.675449	0			LBP90	0.940666	0
	LBP91	0.903729	0			LBP91	0.384338	0
	LBP92	0.0354909	1			LBP92	0.896363	0
	LBP93	0.122474	0			LBP93	0.661901	0
	LBP94	0.0682139	0			LBP94	0.716711	0
	LBP95	0.2091	0			LBP95	0.473738	0
	LBP96	0.189557	0			LBP96	0.948072	0
	LBP97	0.397181	0			LBP97	0.508877	0
	LBP98	0.675449	0			LBP98	0.911102	0
	LBP99	0.675449	0			LBP99	0.689102	0
	LBP100	0.462328	0			LBP100	0.468014	0
	LBP101	0.689102	0			LBP101	0.866998	0
	LBP102	0.907395	0			LBP102	0.689091	0
	LBP103	0.0511377	0			LBP103	0.0868851	0
	LBP104	0.0110615	1			LBP104	0.12473	0
	LBP105	0.0121112	1			LBP105	0.0474906	1
	LBP106	0.859507	0			LBP106	0.589423	0
	LBP107	0.532653	0			LBP107	0.787093	0
	LBP108	0.824184	0			LBP108	0.681962	0
	LBP109	0.721506	0			LBP109	0.296771	0
	LBP110	0.802178	0			LBP110	0.654845	0
	LBP111	0.852769	0			LBP111	0.506892	0
	LBP112	0.125888	0			LBP112	0.397181	0
	LBP113	0.808854	0			LBP113	0.628521	0
	LBP114	0.918483	0			LBP114	0.933266	0
	LBP115	0.675449	0			LBP115	0.859684	0
	LBP116	0.856031	0			LBP116	0.109533	0
	LBP117	0.451072	0			LBP117	0.529986	0
	LBP118	0.103653	0			LBP118	0.0109935	1
	LBP119	0.557323	0			LBP119	0.100801	0
	LBP120	0.0281097	1			LBP120	0.00234684	1
	LBP121	0.122474	0			LBP121	0.00188646	1
	LBP122	0.168513	0			LBP122	0.00166221	1
	LBP123	0.00779195	1			LBP123	0.0710724	0
	LBP124	0.0281097	1			LBP124	0.00234684	1
	LBP125	0.162833	0			LBP125	0.00166221	1
	LBP126	0.192723	0			LBP126	0.00213821	1
	LBP127	0.214199	0			LBP127	0.167057	0
	FD1	0.0740386	0			FD1	0.00290807	1
	FD2	0.628521	0			FD2	0.533041	0
	FD3	0.0183392	1			FD3	0.000436313	1
	FD4	0.0281097	1			FD4	0.0190466	1
	FD5	0.780152	0			FD5	0.661901	0
	FD6	0.0115325	1			FD6	0.00481447	1
	FD7	0.0151675	1			FD7	0.0133283	1
	FD8	0.992577	0			FD8	0.76591	0
	FD9	0.00640817	1			FD9	0.0138536	1
	FD10	0.00404095	1			FD10	0.0129851	1
	FD11	0.955482	0			FD11	0.76591	0
	FD12	0.00304273	1			FD12	0.00726984	1
	FD13	0.0190466	1			FD13	0.00869706	1
	FD14	0.837815	0			FD14	0.730659	0
	FD15	0.00930865	1			FD15	0.00375242	1
	FD16	0.0725456	0			FD16	0.00220578	1
	FD17	0.641787	0			FD17	0.702858	0
	FD18	0.0570777	0			FD18	0.0014626	1
	FD19	0.0869072	0			FD19	0.00677972	1
	FD20	0.602349	0			FD20	0.551537	0
	FD21	0.0732769	0			FD21	0.0043481	1
	FD22	0.0454606	1			FD22	0.0185765	1
	FD23	0.635139	0			FD23	0.386888	0
	FD24	0.0410977	1			FD24	0.00736648	1
	FD25	0.192723	0			FD25	0.00540405	1
	FD26	0.248623	0			FD26	0.76591	0
	FD27	0.0817797	0			FD27	0.00150793	1
	FD28	0.025551	1			FD28	0.00846238	1
	FD29	0.392014	0			FD29	0.925871	0
	FD30	0.0153528	1			FD30	0.00364092	1
	FD31	0.0197946	1			FD31	0.00379014	1
	FD32	0.394181	0			FD32	0.958702	0
	FD33	0.0144025	1			FD33	0.00207209	1
	FD34	0.0126497	1			FD34	0.0220914	1
	FD35	0.545337	0			FD35	0.948072	0
	FD36	0.010646	1			FD36	0.0223581	1
	FD37	0.0294698	1			FD37	0.000183857	1
	FD38	0.933266	0			FD38	0.955482	0
	FD39	0.0129819	1			FD39	0.000180465	1
	FD40	0.144089	0			FD40	0.00220578	1
	FD41	0.780152	0			FD41	0.889007	0
	FD42	0.0868907	0			FD42	0.000972587	1
	FD43	0.139049	0			FD43	0.00737184	1
	FD44	0.823304	0			FD44	0.751747	0
	FD45	0.12358	0			FD45	0.00380797	1
	FD46	0.0475061	1			FD46	0.0205198	1
	FD47	0.737666	0			FD47	0.491139	0
	FD48	0.0420292	1			FD48	0.00706482	1
	FD49	0.0725456	0			FD49	0.589449	0
	FD50	0.00716951	1			FD50	0.76591	0
	FD51	0.0176668	1			FD51	0.903729	0
	FD52	0.0172267	1			FD52	0.502928	0
	FD53	0.0406691	1			FD53	0.0371507	1
	FD54	0.0147828	1			FD54	0.189564	0
	ACM1_1	0.00467773	1			ACM1_1	0.0640972	0
	ACM1_2	0.205746	0			ACM1_2	0.212493	0
	ACM1_3	0.241073	0			ACM1_3	0.183361	0
	ACM1_4	0.716711	0			ACM1_4	0.491139	0
	ACM1_5	0.0363127	1			ACM1_5	0.039764	1
	ACM1_6	0.352162	0			ACM1_6	0.583048	0
	ACM1_7	1	0			ACM1_7	0.962896	0
	ACM1_8	0.445505	0			ACM1_8	0.397181	0
	ACM1_9	0.00716951	1			ACM1_9	0.0346851	1
	ACM1_10	0.794468	0			ACM1_10	0.933266	0
	ACM1_11	0.0802636	0			ACM1_11	0.371757	0
	ACM1_12	0.00556099	1			ACM1_12	0.0802636	0
	ACM1_13	0.00659207	1			ACM1_13	0.0835319	0
	ACM1_14	0.00640909	1			ACM1_14	0.668662	0
	ACM1_15	0.205746	0			ACM1_15	0.212493	0
	ACM1_16	0.17731	0			ACM1_16	1	0
	ACM1_17	0.192723	0			ACM1_17	0.730659	0
	ACM1_18	0.00282102	1			ACM1_18	0.109533	0
	ACM1_19	0.00467773	1			ACM1_19	0.0640972	0
	ACM2_1	0.00969499	1			ACM2_1	0.730659	0
	ACM2_2	0.149267	0			ACM2_2	0.107486	0
	ACM2_3	0.199157	0			ACM2_3	0.0589294	0
	ACM2_4	0.823304	0			ACM2_4	0.244828	0
	ACM2_5	0.0172267	1			ACM2_5	0.00265403	1
	ACM2_6	0.801653	0			ACM2_6	0.801653	0
	ACM2_7	0.564041	0			ACM2_7	0.918483	0
	ACM2_8	0.911102	0			ACM2_8	0.434486	0
	ACM2_9	0.00737184	1			ACM2_9	0.539171	0
	ACM2_10	0.661901	0			ACM2_10	0.801653	0
	ACM2_11	0.026804	1			ACM2_11	0.0195271	1
	ACM2_12	0.00588727	1			ACM2_12	0.787301	0
	ACM2_13	0.00677972	1			ACM2_13	0.823304	0
	ACM2_14	0.00969499	1			ACM2_14	0.533041	0
	ACM2_15	0.149267	0			ACM2_15	0.107486	0
	ACM2_16	0.347368	0			ACM2_16	0.520887	0
	ACM2_17	0.324021	0			ACM2_17	0.328607	0
	ACM2_18	0.00697217	1			ACM2_18	0.794468	0
	ACM2_19	0.00969499	1			ACM2_19	0.730659
